# Supplementary material for: Multisite Mobile Addiction Services: Four-Year Outcomes
Source: Int J Environ Res Public Health. 2026 Jun 4;23(6):756. doi: 10.3390/ijerph23060756 (PMC13299212; doi:10.3390/ijerph23060756)
Supplement: Supplementary file 1 [file ijerph-23-00756-s001.zip]

Archive with 1 entries (1 files):
- ijerph-4257987-supplementary.pdf
